# Supplementary material for: Calculated Whole Blood Viscosity and Albumin/Fibrinogen Ratio in Patients with a New Diagnosis of Multiple Myeloma: Relationships with Some Prognostic Predictors
Source: Biomedicines. 2023 Mar 21;11(3):964. doi: 10.3390/biomedicines11030964 (PMC10045865; doi:10.3390/biomedicines11030964)
Supplement: Supplementary file 1 [file biomedicines-11-00964-s001.zip]

Archive with 1 entries (1 files):
- biomedicines-2283286-supplementary.pdf
